# Supplementary material for: Vacuum Filtration-Coated Silver Electrodes Coupled with Stacked Conductive Multi-Walled Carbon Nanotubes/Mulberry Paper Sensing Layers for a Highly Sensitive and Wide-Range Flexible Pressure Sensor
Source: Micromachines (Basel). 2024 Oct 28;15(11):1306. doi: 10.3390/mi15111306 (PMC11596462; doi:10.3390/mi15111306)
Supplement: Supplementary file 1 [file micromachines-15-01306-s001.zip]

Archive with 1 entries (1 files):
- micromachines-3252168-supplementary.pdf
